# Supplementary material for: Complete genome analysis reveals evolutionary history and temporal dynamics of Marek’s disease virus
Source: Front Microbiol. 2022 Nov 3;13:1046832. doi: 10.3389/fmicb.2022.1046832 (PMC9669313; doi:10.3389/fmicb.2022.1046832)
Supplement: Supplementary file 1 [file Table_1.xlsx]

## Sheet: Sheet1
Table S1 Details of the MDV strains analyzed in this study.
sample	GenBank No.	Genome lengths	Year of isolation	Geographical region of isolation	Putative pathotype	Reference (PMID)
814	JF742597.1	172541	1981	Asia	attMDV	21984218
584a-p80	EU627065.1	187156	2008	North America	attMDV	18516669
648a-p11	JQ836662.1	174048	1994	North America	vv+MDV	22923089
AH/1807	MW247199	176620	2018	Asia	ND1	Unpublished
ATE2539	MF431493	177868	2000	Europe	ND	29151863
Bf1	KU173117	150886	2015	North America	ND	Unpublished
Bf2	KU173118	150803	2015	North America	ND	Unpublished
Bd2	KU173119	150748	2015	North America	ND	Unpublished
BS/15	MW247181	177409	2015	Asia	vv+MDV	28368367
CC/1409	KU744560	175561	2014	Asia	ND	27112385
CU-2	EU499381	176922	1962	North America	attMDV	17557133
CVI988	DQ530348.1	178311	1969	Europe	attMDV	17374751
DH/08	MW247211	176951	2008	Asia	ND	Unpublished
DH/09	MW247212	175995	2009	Asia	ND	Unpublished
DQ/13	MW247182	176883	2013	Asia	ND	Unpublished
EU-1	MF431494	177828	1992	Europe	ND	29151863
GA	AF147806.2	174077	1964	North America	vMDV	2836620
GC/15	MW247183	177113	2015	Asia	ND	Unpublished
GX0101	JX844666.1	178101	2001	Asia	vMDV	23166235
HNGS101	MG432697	175888	2011	Asia	ND	29407378
HNLC503	MG518371.1	178195	2011	Asia	ND	Unpublished
Hrb/14	MW247203	177877	2014	Asia	ND	Unpublished
Hrb/15	MW247184	177386	2015	Asia	ND	Unpublished
Hrb/17	MW247185	177934	2017	Asia	ND	Unpublished
Hrb/1810	MW247186	177030	2018	Asia	ND	Unpublished
HS/1412	KU744561	175532	2014	Asia	ND	Unpublished
J-1	KU744555	176118	1974	Asia	vMDV	27112385
JL/1404	KU744559	176083	2014	Asia	ND	27112385
JL/18	MW247187	176364	2018	Asia	ND	Unpublished
JS/1312	MW247205	176561	2013	Asia	ND	Unpublished
LCC	KU744556	175525	2011	Asia	ND	27112385
LCY	KX290013	175319	2011	Asia	ND	Unpublished
LCZ	MW247188	177075	2007	Asia	ND	Unpublished
LHC2	MW247189	177327	2008	Asia	ND	Unpublished
LHC3	MW247214	177042	2008	Asia	ND	Unpublished
LMS	JQ314003.1	177526	2007	Asia	vMDV	22476905
LSY	MW247190	177592	2006	Asia	ND	Unpublished
LTS	KU744557	176023	2011	Asia	vv+MDV	27112385
LY-13	MW247191	178209	2013	Asia	ND	Unpublished
LZY	MW247192	177157	2006	Asia	ND	Unpublished
Md11	AY510475.1	170950	1977	North America	vvMDV	16155725
Md5	AF243438.1	177874	1977	North America	vvMDV	10933706
MD70/13	MF431495	177844	1970	Europe	ND	29151863
MDJ/1103	MW247210	177597	2011	Asia	ND	Unpublished
pC12/130-10	FJ436096.1	183850	2011	Europe	vvMDV	21450941
pC12/130-15	FJ436097.1	184432	2011	Europe	vvMDV	21450941
Polen5	MF431496	177821	2010	Europe	vMDV	29151863
RB1B	EF523390.1	178246	1981	North America	vvMDV	17721813
Sd1	KU173116	150873	2015	North America	ND	Unpublished
Sd2	KU173115	150932	2015	North America	ND	Unpublished
WC/1203	KU744558	176057	2012	Asia	ND	Unpublished
WC/1110	MW247193	177559	2011	Asia	ND	Unpublished
YC/16	MW247209	176880	2016	Asia	ND	Unpublished
ZW/15	MW247196	177465	2015	Asia	ND	Unpublished
ZW2/15	MW247194	176965	2015	Asia	ND	Unpublished
ZW3/15	MW247195	177327	2015	Asia	ND	Unpublished
ZY/1203	MW247197	178049	2012	Asia	ND	Unpublished
ZYCW/15	MW247198	177477	2015	Asia	ND	Unpublished
1: Not determined
